# Supplementary material for: Interfacial Assemble of Prussian Blue Analog to Access Hierarchical FeNi (oxy)-Hydroxide Nanosheets for Electrocatalytic Water Splitting
Source: Front Chem. 2022 Apr 27;10:895168. doi: 10.3389/fchem.2022.895168 (PMC9091355; doi:10.3389/fchem.2022.895168)
Supplement: Supplementary file 1 [file DataSheet1.zip]

Archive with 5 entries (4 files):
- Supplementary Figures/Supplementary FigureS1.jpg
- Supplementary Figures/Supplementary FigureS2.jpg
- Supplementary Figures/Supplementary FigureS3.jpg
- Supplementary Figures/Supplementary Table/
- Supplementary Figures/Supplementary Table/Supplementary Table.docx
